# Supplementary material for: Delay of Systemic Therapy Confers a Survival Benefit in Patients with Stage IV Non-Small-Cell Lung Cancer
Source: Cancers (Basel). 2025 Oct 31;17(21):3531. doi: 10.3390/cancers17213531 (PMC12609030; doi:10.3390/cancers17213531)
Supplement: Supplementary file 1 [file cancers-17-03531-s001.zip]

Archive with 1 entries (1 files):
- cancers-3940016-supplementary.pdf
